# Supplementary material for: Loquat Flowers Exceed Leaves: A Less Explored Phenolic Source with Functional Potential
Source: Nutrients. 2026 Mar 14;18(6):924. doi: 10.3390/nu18060924 (PMC13029173; doi:10.3390/nu18060924)
Supplement: Supplementary file 1 [file nutrients-18-00924-s001.zip]

Archive with 1 entries (1 files):
- nutrients-4190043-supplementary.pdf
